# Supplementary material for: The Dual Role of Sulforaphane-Induced Cellular Stress—A Systems Biological Study
Source: Int J Mol Sci. 2024 Jan 19;25(2):0. doi: 10.3390/ijms25021220 (PMC11154497; doi:10.3390/ijms25021220)
Supplement: Supplementary file 1 [file ijms-25-01220-s001.zip]

Archive with 1 entries (1 files):
- ijms-2763473-supplementary.pdf
